# Supplementary material for: Rap1-GTPases control mTORC1 activity by coordinating lysosome organization with amino acid availability
Source: Nat Commun. 2020 Mar 17;11:1416. doi: 10.1038/s41467-020-15156-5 (PMC7078236; doi:10.1038/s41467-020-15156-5)
Supplement: Supplementary file 20 — Source Data [file 41467_2020_15156_MOESM20_ESM.xlsx]

## Sheet: Figure 1
	Fig 1a																				Fig 1b	pS6K T389 / tot S6K (relative change)							Fig 1c	pS6K T389 / tot S6K (relative change)					Fig 1d	pS6K T389 / tot S6K (relative change)
	pS6K T389 / tot S6K (relative change)											pAKT S473 / tot AKT1 (relative change)										siCtrl	siRap1A+B nr1	siRap1A+B nr2	siCtrl	siRap1A+B nr1	siRap1A+B nr2
		siCtrl	siRap1A nr1	siRap1B nr1	siRap1A+B nr1	siCtrl	siRap1A nr2	siRap1B nr2	siRap1A+B nr2			siCtrl	siRap1A nr1	siRap1B nr1	siRap1A+B nr1	siCtrl	siRap1A nr2	siRap1B nr2	siRap1A+B nr2			noAA no Serum	noAA no Serum	noAA no Serum	Stimulation AA+Serum	Stimulation AA+Serum	Stimulation AA+Serum			EV	1A WT	1B WT	1AB WT		EV	Rap1A G12V	Rap1B G12V	Rap1AB G12V
	exp1	100	148.486	114.326	183.797	100	112.767	131.56	176.381		exp1	100	121.194	105.671	98.1229	100	138.841	123.331	101.596		exp1	2.43841	9.68501	18.3163	100	221.063	228.674			100	78.9311	93.3323	69.998		100	101.698	87.7292	44.7614
	exp2	100	131.373	130.832	268.22	100	128.44	108.941	194.905		exp2	100	91.1352	84.2362	83.8948	100	99.639	81.4916	90.4486		exp2	8.05474	0.103352	7.07947	100	191.705	157.078			100	104.942	94.5549	118.9		100	88.2503	108.695	37.3691
	exp3	100	120.62	94.0494	157.096	100	115.431	128.687	183.057		exp3	100	101.798	114.588	114.071	100	106.713	119.81	116.552		exp3	8.56286	6.05799	7.42007	100	152.646	251.305			100	104.42	72.0304	78.7293		100	83.442	101.725	50.0121
	Average	100	133.493	113.069	203.037	100	118.879	123.063	184.781		Average	100	104.709	101.499	98.6963	100	115.064	108.211	102.865		Average	6.352	5.28212	10.9386	100	188.471	212.352		Average	100	96.0977	86.6392	89.2092	Average	100	91.1301	99.3832	44.0476
	n	3	3	3	3	3	3	3	3		n	3	3	3	3	3	3	3	3		n	3	3	3	3	3	3		n	3	3	3	3	n	3	3	3	3
	STD	0	14.0534	18.4236	58.0066	0	8.3863	12.3136	9.3819		STD	0	15.2396	15.6004	15.0964	0	20.8928	23.2064	13.0977		STD	3.39878	4.83772	6.39155	0	34.3228	49.1884		STD	0	14.869	12.6664	26.0812	STD	0	9.4626	10.6774	6.35166
	SEM	0	8.11371	10.6369	33.4901	0	4.84183	7.10928	5.41664		SEM	0	8.79858	9.00688	8.71594	0	12.0625	13.3982	7.56196		SEM	1.96229	2.79306	3.69016	0	19.8163	28.3989		SEM	0	8.5846	7.31293	15.058	SEM	0	5.46324	6.16459	3.66713
	Student's T test, unpaired, two-sided		column D vs C	Column E vs C	Column F vs C		Column H vs G	Column I vs G	Column J vs G		Student's T test, unpaired, two-sided		Column M vs N	Column O vs M	Column P vs M		Column R vs Q	Column S vs Q	Column T vs Q		Student's T test, unpaired, two-sided					Column AA vs Z	Column AB vs Z		Student's T test, unpaired, two-sided		Column AF vs AE	Column AG vs AE	Column AH vs AE	Student's T test, unpaired, two-sided		Column AK vs AJ	Column AL vs AJ	Column AM vs AJ
	P value		0.014518	0.286541	0.037052		0.017553	0.031553	9.73088e-05		P value		0.620865	0.875935	0.888341		0.279817	0.573117	0.724002		P value					0.01112	0.01673		P value		0.672993	0.141718	0.513225	P value		0.179792	0.92511	0.000107609

## Sheet: Figure 2
	Fig 2a	Rap1-GTP / total Rap1 (relative change %)				Fig 2b.	Rap1-GTP / total Rap1 (relative change %)			Fig 2c.	Rap1-GTP / total Rap1 (relative change %)			Fig 2d.	Rap1-GTP / total Rap1 (relative change %)				Fig 2e	Rap1-GTP / total Rap1 (relative change %)									Fig 2f	Rap1-GTP / total Rap1 (relative change %)
		AA	no AA	noAA>+AA			Ctrl	No glucose			Ctrl	No Serum			DMSO	Rapamycin	TORIN			RagAB WT	RagAB WT	RagAB WT	RagAB WT	Rag AB KO	Rag AB KO	Rag AB KO	Rag AB KO			GCN2 WT MEFs	GCN2 WT MEFs	GCN2 KO MEFs	GCN2 KO MEFs
	exp1	100	226.267	147.459		exp1	100	127.325		exp1	100	98.2088		exp1	100	105.376	86.0693			AA	no AA	no Serum	No AA no Serum	AA	no AA	no Serum	No AA no Serum			AA	no AA	AA	no AA
	exp2	100	302.29	105.605		exp2	100	67.3904		exp2	100	88.4194		exp2	100	110.941	89.3411		Exp1	100	135.306			125.526	145.02				Exp1	100	183.556	100	295.027
	exp3	100	210.871	127.882		exp3	100	105.892		exp3	100	142.193		exp3	100	164.659	116.493		Exp2	100	144.25	81.1188	132.899	61.0804	231.44	88.5453	315.512		Exp2	100	142.387	100	169.885
														exp4	100	87.0843	65.8573		Exp3	100	308.842	105.411	251.775	99.9694	191.736	104.304	169.701		Exp3	100		100	144.681
																			Exp4	100	202.973	167.936	243.461	77.4017	119.45	92.4514	153.171		Exp4	100	233.01	100	147.066
																				Fig 2e labeled as n=3 because all conditions were not included in Exp1									Fig 2f labeled as n=3 because all conditions were not included in Exp3
	Average	100	246.476	126.982		Average	100	100.202		Average	100	109.607		Average	100	117.015	89.4402		Average	100	197.843	118.155	209.378	90.9943	171.912	95.1003	212.795		Average	100	186.318	100	189.165
	n	3	3	3		n	3	3		n	3	3		n	4	4	4		n	4	4	3	3	4	4	3	3		n	4	3	4	4
	STD	0	48.9456	20.9419		STD	0	30.3697		STD	0	28.6413		STD	0	33.3573	20.8117		STD	0	79.8544	44.7897	66.3635	28.0034	49.706	8.20657	89.3389		STD	0	45.3744	0	71.4834
	SEM	0	28.2588	12.0908		SEM	0	17.534		SEM	0	16.5361		SEM	0	16.6787	10.4058		SEM	0	39.9272	25.8593	38.315	14.0017	24.853	4.73806	51.5799		SEM	0	26.1969	0	35.7417
	Student's T test, unpaired, two-sided		Column D vs C	Column E vs D		Student's T test, unpaired, two-sided		Column I vs H		Student's T test, unpaired, two-sided		Column M vs L		Student's T test, unpaired, two-sided		Column Q vs P	Column R vs P		Student's T test, unpaired, two-sided		Column V vs U	Column W vs U	Column X vs U	Column Y vs U	Column Z vs Y	Column AA vs Y	Column AB vs Y		Student's T test, unpaired, two-sided		Column AF vs AE		Column AH vs AG
	P value		0.00659097	0.0177257		P value		0.991343		P value		0.592423		P value		0.347012	0.349363		P value		0.0497548	0.439659	0.0190014	0.543884	0.0296975	0.270713	0.0462584		P value		0.0109795		0.0468631

## Sheet: Figure 3
		Fig 3b	(data collected across three indpendent experiments)								Fig 3d	(data collected across three indpendent experiments)						Fig 3f								Fig 3h	(data collected across three indpendent experiments)														Fig 3j							Fig 3k
																																									Lysosome abundance, relative change compared to control								Average LAMP2 intensity, relative change
		Peripheral LAMP1+ lysosomes				Perinuclear LAMP1+ lysosomes					Peripheral Rab5+ EE			Perinucelar Rab5+ EE					Lysosome abundance, relative change compared to control							Peripheral lysosomes							Perinuclear lysosomes								(normalized so that control average is 100 %)								(normalized so that control average is 100 %)
		Ctrl EV	Rap1A+B WT	Rap1A+B G12V		Ctrl EV	Rap1A+B WT	Rap1A+B G12V			Ctrl EV	Rap1A+B G12V		Ctrl EV	Rap1A+B G12V				(normalized so that control average is 100 %)							siCtrl	siCtrl	siRap1 nr1	siRap1 nr2	siRap1 nr1	siRap1 nr2		siCtrl	siCtrl	siRap1 nr1	siRap1 nr2	siRap1 nr1	siRap1 nr2			siCtrl	siCtrl	siRap1 nr1	siRap1 nr2	siRap1 nr1	siRap1 nr2			siCtrl
		15.6341	10.4936	2.79919		71.3012	62.1625	62.3517			32.3178	27.9374		47.7399	53.0018				Ctrl EV	Rap1A+B WT	Rap1A+B G12V					plus AA	no AA	no AA	no AA	plus AA	plus AA		plus AA	no AA	no AA	no AA	plus AA	plus AA			plus AA	no AA	no AA	no AA	plus AA	plus AA			plus AA
		1.22341	3.08186	1.60643		40.1119	56.8346	91.7769			24.7057	15.7727		60.1255	59.7604			Exp1	92.0913	82.7958	63.1654					13.6395	5.35459	11.3859	39.8261	39.0558	14.0649		42.4172	72.0213	63.5191	38.4348	30.2564	52.0613		Exp1	108.565	63.8291	144.43	207.841	161.76	163.013		Exp1	93.6146
		11.4877	2.03224	23.3235		28.4553	56.3467	67.3465			36.6799	37.2416		45.1029	46.8187			Exp2	119.132	76.77	42.1508					42.0822	1.85429	33.8956	2.61682	26.1401	17.8322		33.0941	67.7801	37.5891	91.5448	42.8742	45.6419		Exp2	102.097	83.2805	163.3	181.161	158.258	161.343		Exp2	92.2054
		2.51111	3.47756	6.51578		64.2582	69.5035	64.2311			14.1864	10.612		63.7668	72.5265			Exo3	88.777	97.5391	51.7364					1.18556	0.506373	16.6395	1.9217	18.8885	12.2708		78.2403	70.0132	71.3494	86.8505	53.0174	51.4917		Exo3	89.3381	55.2795	175.154	132.644	196.558	200.465		Exp3	114.18
		4.42749	38.6369	4.08932		81.3947	64.9464	87.8911			13.8283	25.5313		61.1236	59.936											2.49109	14.7967	10.0157	1.87571	20.9444	15.1988		86.1484	60.3787	49.8319	92.4692	43.3769	65.8058
		9.15999	20.2047	13.8109		35.5578	52.0396	58.9262			26.0777	10.9087		57.4872	56.6639											62.5065	2.30235	0.521234	19.6064	15.2523	11.4799		15.798	82.663	88.7542	61.4053	42.5329	48.4094
		15.3029	5.3307	1.27295		85.064	71.1949	79.3465			14.0384	37.617		59.0416	45.6194											5.32522	1.30074	0	15.0804	1.7669	2.53115		66.6128	97.0621	98.818	59.2578	86.7417	84.5446											Nr of cells analyzed
		1.17241	2.93958	5.06652		81.7596	49.062	55.5754			32.8607	32.4346		40.7712	51.106											17.9551	2.59659	9.01091	17.6748	42.014	2.33133		37.7494	94.3002	72.7385	52.1984	31.989	75.4958										Exp1	21
		7.06357	5.00143	0.82029		38.6983	88.6999	66.9045			45.7693	37.012		27.4209	38.5443											15.0848	5.8709	2.04778	3.9916	7.77819	31.0763		65.9223	80.3055	76.8022	77.3459	73.1764	36.962										Exp2	15
		4.52404	29.8098	18.2424		19.7033	81.9045	85.317			30.7914	7.73049		52.446	60.5841											11.984	0.587893	27.3939	17.8153	8.33421	0.867449		79.4188	79.0613	63.7482	58.793	73.3094	77.8116										Exp3	21
		0.939237	30.5747	8.88939		56.6824	75.7853	65.2764			18.2794	28.7969		53.8592	46.6945											40.1976	3.36029	27.3939	9.49794	23.8042	52.8517		14.9207	72.1294	63.7482	63.6385	46.1748	18.7663
		7.5802	20.3489	11.7647		67.553	95.7927	90.9489			16.0175	36.7564		42.9195	38.1205											49.6802	4.10549	6.67518	22.3752	22.0883	27.8504		16.1177	88.1175	71.6624	56.6898	62.2777	44.551
		13.8917	23.1742	11.5648		50.4009	67.0388	93.7947			14.7385	19.5824		61.3744	60.7079											11.3808	0	9.961	10.7981	7.82153	6.30855		57.7505	95.4239	77.9688	82.9399	48.2623	71.7606
		0.623433	16.4225	2.61251		81.7899	80.9524	66.5171			47.6801	33.8851		38.9906	34.518											4.6237	2.39796	17.0517	57.0552	4.8541	27.6152		62.0655	89.6939	62.4798	20.2777	77.3296	36.5764
		2.83759	17.3349	5.0755		88.0977	59.8199	87.8811			4.97349	8.06109		74.6529	74.5561											23.737	13.8976	3.04813	0.585363	8.70368	5.21026		52.8084	45.9081	94.3583	75.7615	61.0453	72.5333
		7.84838	4.78724	0		52.7349	78.385	79.238			25.5544	28.917		56.4982	54.3971											5.99369	17.3708	26.3856	26.7803	47.133	0.999599		77.4645	36.7397	53.6435	43.9378	17.0274	77.4435
		0.780177	5.72578	11.0769		79.4307	48.6788	64.2945			22.4891	18.1698		47.5851	54.9934											43.2653	10.5424	13.2655	1.46023	42.2227	24.0489		27.4782	77.6623	54.3494	79.2119	21.355	29.0323
		30.4044	7.82821	2.14241		69.7738	74.0467	76.4275			42.3358	25.1031		41.6412	48.3866											2.22168	9.93967	22.137	23.4405	16.4532	56.1332		49.6783	76.5158	49.5737	54.2316	56.971	26.4078
		18.4193	6.71487	8.37493		73.0848	35.425	70.4091			24.8739	18.9842		58.5692	66.7362											3.37413	11.0211	39.7455	23.1855	3.84469	14.748		69.6154	76.3095	26.43	45.8217	67.818	44.065
		3.62598	27.0163	9.04923		46.2102	58.5769	84.1035			21.9355	14.0931		67.5736	68.211											20.6547	16.999	15.2499	20.6065	2.29996	17.988		43.6984	64.6341	63.0557	61.1781	88.0765	47.0281
		2.21054	0	2.25283		52.4951	60.354	70.055			17.5203	16.3495		57.2952	67.4628											6.0152	5.49931	12.5939	12.181	21.8641	8.82994		71.0264	88.8509	72.025	56.0688	38.6618	56.5483
		22.8363	2.44534	8.40244		22.7437	82.1629	61.888			12.8593	17.5979		70.1625	57.5445											35.929	2.08333	10.8637	10.5735	3.20449	25.316		37.5155	79.0795	65.9864	73.2463	69.3492	43.7339
		2.42573	1.09947	1.72112		90.2317	65.285	66.6467			10.0186	22.7202		81.241	64.0236											6.59567	5.52902	2.51474	3.75758	28.7034	1.46376		67.2567	68.586	63.8589	74.2391	38.4435	79.914
		8.79783	0	2.22852		55.4743	36.8959	88.9093			16.5683	5.01549		57.2566	77.2362											4.06198	0.267149	11.7554	7.91994	20.8319	11.2038		77.0938	84.9297	74.552	65.6271	55.9975	65.5473
		27.124	2.65375	7.82304		52.8879	57.3353	67.272			12.0694	2.9934		66.5402	66.3484											18.3398	0.0629403	26.3834	1.34817	14.3003	25.3483		58.8111	98.3424	47.3553	86.6253	50.1595	38.3708
		58.188	0.672858	1.58501		80.1753	69.4306	88.3958			4.61817	12.2514		76.311	69.5412											18.9851	5.76722	3.55949	6.19506	26.9837	3.45754		58.2759	68.3263	75.5474	65.3059	41.549	66.5685
		6.95571	15.3067	4.46872		48.4035	25.7804	72.7648				15.2127			56.2667											11.889	2.2035	22.3149	30.3166	9.54932	6.63588		69.6755	75.769	52.4016	47.1849	58.1784	68.7866
		3.56782	6.0949	5.54745		46.6043	69.1209	63.1351				32.0237			54.8977											4.97783	5.41989	25.8886	0.442872	9.53252	41.4091		73.8748	73.1507	26.6885	73.8105	68.2398	27.729
		12.562	16.2109	2.25405		78.2492	80.1379	88.7821				22.065			60.623											20.8488	0.702814	13.4882	25.163	0.535393	7.40741		56.5446	86.7169	61.4874	50.8926	62.1257	52.8844
		5.34494	10.7694	6.89037		90.1165	51.0166	83.6344																		14.5425	19.9558	20.8869	19.0337	2.7837	0.633158		44.6171	57.0675	50.5576	55.1443	73.9185	88.0461
		1.23488	24.1417	2.58018		23.7164	58.166	60.2658																		0.71242	0.708298	36.5892	5.25446	9.52316	20.8192		85.4706	84.9461	37.3859	69.3551	61.4314	53.3457
		23.0447	28.8423	1.86904		46.1612	62.9312	86.2039																		10.7119	10.3563	10.1686	4.03292	44.5153	19.5665		65.6229	71.4286	79.057	89.786	33.6434	59.0528
		4.10162	4.39932	7.62816		43.6054	88.9714	68.7618																		4.94415	1.76748	24.6573	16.5833	10.9077	5.8306		54.6445	90.449	52.8733	53.2374	60.7111	73.8936
		3.45665	0.702238	10.7481		45.7617	27.3449	60.698																		15.1908	9.97428	21.7037	21.8119	13.2209	6.04748		49.1079	73.7547	45.7294	68.8144	41.1348	73.8851
		5.22453	1.18134	2.85439		59.694	66.6666	73.8535																		14.5768	4.89388	36.8658	11.9503	20.9906	17.7571		46.1321	76.5561	34.3626	59.0806	54.534	46.1326
		41.6401	37.0818	2.31764		64.9151	57.9525	91.4753																		1.27572	1.82281	20.5709	18.1482	19.4807	38.7994		81.4065	89.358	65.6928	71.3794	46.2133	48.4848
		18.0625	16.7966	1.38186		82.2901	70.4365	49.0889																		8.26439	11.6517	6.59937	15.5964	8.76975	35.6285		66.0629	70.4713	84.3028	51.2568	66.1232	35.3531
		36.402	2.59744	9.99012		66.32	76.8185	91.8887																		24.5993	8.21744	28.8926	1.72645	35.6583	16.7338		46.7812	79.3874	56.4622	88.541	31.7834	39.1001
		0.889246	24.3496	12.9399		66.475	73.9183	79.478																		4.84576	3.74179	23.265	3.36799	11.1992	25.7689		82.0229	68.1098	48.7041	73.9201	62.3917	40
		20.3202	1.09182	1.5582		84.4483	42.6943	77.6286																		7.99938	8.75997	9.29741	24.0799	22.0032	33.7754		84.0012	64.6816	71.2097	51.1099	51.5471	44.8091
		22.7854	3.53307	9.94869		64.662	56.2573	68.6991																		10.2771	10.7844	3.95929	8.40778	36.1855	42.7452		62.599	54.2781	73.9722	76.346	35.6972	31.5682
		9.72223	19.7653	1.62867		68.4051	76.5054	81.3433																		12.6665	1.96572	12.0463	4.32743	41.0576	18.1355		61.5208	71.9884	47.6976	87.3413	33.5641	45.1448
		32.1992	15.561	1.18166		87.3496	68.5538	70.5388																		17.8837	10.1082	10.3153	16.2349	34.2351	30.1171		48.4283	65.2077	66.1218	48.189	33.5093	43.5431
		17.4422	7.71579	11.6177		69.5096	82.0941	56.4249																		23.6629	7.56851	6.31374	3.82769	9.44919	4.99333		57.9925	86.8899	66.2747	64.9268	71.8332	80.5716
		4.4126	2.50274	7.25158		71.5016	32.2302	77.3219																		7.06213	3.73034	10.2951	13.6288	13.3418	18.8865		75.8309	84.7977	69.7276	79.0678	54.853	59.2347
		0.66962	66.1538	7.66283		94.202	46.49	81.5172																		18.687	3.07693	15.4087	22.5784	26.7489	14.2424		59.07	93.155	58.1876	66.8421	48.0956	63.8475
		34.2298	0	10.897		66.13	55.9877	93.3873																		33.6939	7.62361	7.28323	15.8937	23.7522	34.6357		45.2244	80.3118	78.9732	50.5781	42.3584	35.3529
		7.32917				68.3002																				21.375	1.0551	16.2448	50.4651				43.7774	90.1357	53.4851	28.0739
																										8.60799		17.3038	35.3494				68.2213		59.7008	35.2582
																										4.0749		11.1554	17.5656				87.2014		67.7441	57.0807
																										17.9805		0.379992					51.2203		92.9169
																										33.1359		22.2882					38.5544		50.2513
																												3.71023							79.0958
																												11.893							51.0824
	Average	12.3466	12.6086	6.28355		62.5602	63.1646	74.8642		Average	22.4534	21.4268		56.4422	57.4423			Average	100	85.7016	52.3508				Average	16.1136	5.95962	15.2694	15.1828	19.1028	18.6434		57.8938	76.6691	62.6772	63.68	52.3839	53.6486		Average	100	67.463	160.961	173.882	172.192	174.94		Average	100
		48	47	47		48	47	47		n	26	29		26	29			n	3	3	3				n	51	47	53	49	46	46		51	47	53	49	46	46		n	3	3	3	3	3	3		n	3
	STD	12.7511	13.4407	5.02184		19.394	16.2391	11.9499		STD	11.7573	10.4128		12.6213	10.8825			STD	16.6512	10.6851	10.5208				STD	13.7618	5.11829	10.0477	12.5609	12.9838	14.0736		18.6125	13.0939	15.8127	16.7772	16.5659	17.5682		STD	9.78352	14.3498	15.4948	38.1231	21.1741	22.1206		STD	12.3005
	One-way Anova with Tukey's multiple compairson test		Column D vs C	Column E vs C			Column H vs G	Column I vs G		Student's T test, unpaired, two-sided		Column M vs L			Column O vs P			SEM	9.61359	6.16907	6.07417				One-way Anova with Tukey's multiple compairson test		Column AB vs AA	Column AC vs AB	Column AD vs AB	Column AE vs AA	Column AF vs AA			Column AI vs AH	Column AJ vs AI	Column AK vs AI	Column AL vs AH	Column AM vs AH		SEM	5.64852	8.28487	8.94593	22.0104	12.2249	12.7714		SEM	7.10167
	P value		0.9927	0.0234			0.9819	0.0009		P value		0.7326			0.7536			Student's T test, unpaired, two-sided		Column U vs T	Column V vs T				P value		0.0004	0.0015	0.0022	0.8148	0.8994			<0.0001	0.0005	0.002	0.5734	0.585		Student's T test, unpaired, two-sided		Column AQ vs AP	Column AR vs AQ	Column AS vs AQ	Column AT vs AQ	Column AU vs AQ		Student's T test
																		P value		0.2789	0.0138																			P value		0.0315284	0.00155479	0.0106178	0.00208766	0.00212299		P value
[truncated: 5 more columns]

## Sheet: Figure 4
	Fig 4a.						Fig 4c.	Lysosome abundance, relative change compared to control							Fig 4e.							Fig 4g.	(data collected in three indpendent experiments)
	Lysosomal LAMP2 / GAPDH (% change)							(normalized so that control average is 100 %)
								All data in Fig 4b-c and fig S10d-e were collected in the same set of experiments (n=3 biological replicates)
	DMSO	TORIN 4h	plus AA	noAA 4h	noAA 4h + CQ			Rap1 wt dmso	Rap1G12V dmso	Rap1 wt CQ	Rap1G12V CQ					% cells with high peripheral F-actin						Peripheral lysosomes					Perinuclear lysosomes
EXP1	100	83.3762	100	53.798	72.2905		EXP1	112.074	71.581	167.191	196.863					siCtrl plusAA	siCtrl noAA	siRap1A+B noAA	siRap1A+B plusAA			AA DMSO	no AA DMSO	noAA LatA	AA LatA		AA DMSO	no AA DMSO	noAA LatA	AA LatA
EXP2	100	75.8167	100	58.9416	124.921		EXP2	109.323	44.5933	161.014	146.359				exp1	19.0476	56.5217	40	29.1667			20.3764	10.4116	17.6354	53.2091		47.0949	73.6485	60.4322	27.5946
EXP3	100	169.728	100	31.1636	101.709		EXP3	78.6027	55.1449	214.746	193.123				exp2	41.6667	54.8387	31.0345	9.375			16.0762	5.81327	14.1867	12.0511		55.3437	74.1518	45.3974	53.8085
															exp3	31.8182	55	37.037	39.1304			11.9646	1.57527	12.3773	32.9504		73.9758	75.7765	75.8888	38.9536
																						20.7732	8.33606	29.9158	16.4977		59.3191	67.1897	40.1542	57.3828
																						63.92	2.44126	12.5683	32.2882		21.6939	73.3598	71.2335	38.7858
																						6.42651	22.4698	6.39848	12.3461		80.6866	56.5872	84.6145	59.5195
																						40.9926	7.14425	14.6808	11.3284		25.1012	70.9753	57.741	66.0845
																						2.77205	10.1615	28.0761	17.8884		70.6208	65.0842	44.8664	47.9039
																						0.987781	9.19904	17.1918	50.5145		76.2016	76.9566	56.6956	26.4413
																						25.0803	3.84388	14.9017	14.9924		42.5499	79.9675	57.3559	66.491
																						17.868	9.19322	15.4673	13.0186		51.3121	65.5218	65.0659	71.0325
																						19.5846	18.8279	6.30029	37.1711		51.0812	66.8828	70.4416	30.9068
																						2.86872	1.16451	15.3517	35.5329		64.5717	85.1201	73.6689	35.0178
																						23.5914	4.32511	27.3553	8.00868		56.5363	83.9388	59.3735	75.4915
																						21.4959	1.09979	2.75673	24.5976		48.7338	83.8963	71.9111	49.6151
																						22.7955	10.8308	33.9815	11.4369		43.4665	79.2702	28.9899	64.646
																						9.97357	0.0578431	6.50053	9.02231		50.0209	94.618	55.5971	78.8519
																						1.50293	0	38.4332	8.08512		73.8049	83.3941	43.871	53.617
																						26.4962	18.9373	6.19329	21.4461		40.2217	66.7575	85.1575	56.6161
																						9.72334	6.53952	1.69068	10.5729		51.4239	75.9644	82.0557	73.2552
																						4.07238	3.78309	5.23471	16.7018		47.4359	86.57	86.7281	50.3566
																						2.26098	5.53477	16.4033	3.32256		89.6641	60.2718	30.6812	93.3908
																						24.2195	1.71355	26.8712	6.9497		54.0732	88.1109	50.4295	84.63
																						5.56353	7.97303	10.6033			76.5844	68.2763	29.6162
																						24.6105	7.97303	0.988374			40.2544	68.2763	76.1305
																						30.1353	1.20094	2.28068			48.79	89.3515	81.535
																						1.30703	26.3312	15.4185			80.6237	59.3538	61.7915
																						33.9221	5.43656	13.4283			56.9091	69.6046	63.8707
																						15.6098	6.54207	12.693			59.088	73.881	59.096
																							0.145153	16.7201				83.1277	61.9384
																							0.146481					71.3658
																							0					79.6911
																							17.3221					51.9663
Average	100	109.64	100	47.9677	99.6403		Average	100	57.1064	180.984	178.782				Average	30.8442	55.4535	36.0238	25.8907		Average	17.4818	7.16587	14.7535	19.9971		56.4546	74.2093	61.0776	56.5388
n	3	3	3	3	3		n	3	3	3	3				n	3	3	3	3		n	29	33	30	23		29	33	30	23
STD	0	52.1745	0	14.7783	26.3763		STD	18.5816	29.4013	13.6003	28.141				STD	11.3409	0.928645	4.56783	15.1458		STD	14.0503	6.85883	9.70689	13.8619		16.317	10.0218	16.5767	18.3701
SEM	0	30.123	0	8.53224	15.2283		SEM	10.7281	16.9749	7.85216	16.2472				SEM	6.54769	0.536154	2.63724	8.74444		SEM	2.60907	1.19397	1.77223	2.8904		3.02999	1.74456	3.02647	3.83044
Student's T test, unpaired, two-sided		Column C vs B		Column E vs D	Column F vs E		Student's T test, unpaired, two-sided		Column J vs I	Column K vs I	Column L vs K				Student's T test, unpaired, two-sided		Column R vs Q	Column S vs R	Column T vs R		One-way Anova with Tukey's multiple compairson test		Column X vs W	Column X vs Y	Column Z vs W			Column AC vs AB	Column AD vs AC	Column AE vs AB
P value		0.764965		0.00365772	0.0415456		P value		0.0320857	0.015696	0.92985				P value		0.0200176	0.00195194	0.0279293		P value		0.0026	0.0417	0.8532			<0.0001	0.0052	>0.9999

## Sheet: Figure 5
	Fig 5b.	Lysosomal LAMP2 / GAPDH		Lysosomal RagC / GAPDH			Fig 5d.	mTOR associated lysosomes, % change in abundance				Fig 5e.	pS6K /tot S6K
		siC	siRap1A+B	siC	siRap1A+B			siC	siRap1A+B				siCtrl + EV	siRap1A+B + EV	siRap1A+B + RagBT54N
	EXP1	100	177.258	100	167.137		EXP1	71.207	211.425			EXP1	100	180.897	103.162
	EXP2	100	141.368	100	204.103		EXP2	121.924	160.708			EXP2	100	176.935	111.463
	EXP3	100	131.883	100	154.755		EXP3	106.869	175.763			EXP3	100	188.967	121.924
	Average	100	150.17	100	175.332		Average	100	182.632			Average	100	182.266	112.183
	n	3	3	3	3		n	3	3			n	3	3	3
	STD	0	23.9333	0	25.6744		STD	26.0469	26.0469			STD	0	6.13198	9.40177
	SEM	0	13.8179	0	14.8231		SEM	15.0382	15.0382			SEM	0	3.5403	5.42811
	Student's T test, unpaired, two-sided		Column D vs C		Column F vs E		Student's T test, unpaired, two-sided		Column J vs I			Student's T test, unpaired, two-sided		Column O vs N	Column O vs P
	P value		0.0221444		0.00707067		P value		0.0177594			P value		2.03272e-05	0.000414753

## Sheet: Sup Fig1
Supplementary Fig1a.	mCherry-lysosomes with assocuated EGFP-Rap1A %					Supplementary Fig1c.	mRNA expression (% Change)												Supplementary Fig1d.	p4EBP S65 / GAPDH (% change)									Supplementary Fig1e.	pPRAS40 / GAPDH (% change)									Supplementary Fig1h.	pS6K T389 / tot S6K (relative change)
	(202 lysosomes counted)						Rap1A mRNA						Rap1B mRNA
	exp1	81.3008					siC	si1A nr1	si1A nr 2	si1B nr1	si1B nr2		siC	si1A nr1	si1A nr 2	si1B nr1	si1B nr2			siC	siRap1A nr1	siRap1B nr1	siRap1A+B nr1	siC	siRap1A nr2	siRap1B nr2	siRap1A+B nr2			siC	siRap1A nr1	siRap1B nr1	siRap1A+B nr1	siC	siRap1A nr2	siRap1B nr2	siRap1A+B nr2			EV + siC	EV + siRap1UTR	Rap1WT + siC	Rap1WT + siRap1UTR
	exp2	100				Exp1 Rap1A	104.845	10.152	17.4609	103.964	117.022	Exp1 Rap1B	103.759	94.4064	113.005	41.0117	29.6537		Exp1	100	185.709	124.54	251.865	100	216.411	317.96	321.112		Exp1	100	86.9054	95.9092	81.0506	100	121.99	128.529	116.734		Exp1	100	153.891	93.9097	108.513
	exp3	95.2381				Exp2 Rap1A	100.199	7.03869	8.7501	112.793	124.663	Exp2 Rap1B	93.9878	169.263	91.3782	14.4654	12.7408		Exp2	100	284.539	328.257	640.455	100	221.862	98.0883	478.15		Exp2	100	92.4467	103.829	101.33	100	161.592	101.041	115.896		Exp2	100	138.922	93.8756	81.7264
						Exp3 Rap1A	94.9554	11.5708	11.2272	119.348	116.343	Exp3 Rap1B	102.254	117.722	129.242	17.2745	15.3428		Exp3	100	245.683	184.13	374.836	100	124.295	126.72	192.172		Exp3	100	127.536	109.564	129.053	100	116.883	115.26	98.3118		Exp3	100	130.976	75.0733	92.2392
	Average	92.1796				Average	100	9.58714	12.4794	112.035	119.343	Average	100	127.131	111.209	24.2505	19.2458		Average	100	238.644	212.309	422.385	100	187.522	180.923	330.478		Average	100	102.296	103.101	103.811	100	133.488	114.943	110.314		Average	100	141.263	87.6195	94.1596
	n	3				n	3	3	3	3	3	n	3	3	3	3	3		n	3	3	3	3	3	3	3	3		n	3	3	3	3	3	3	3	3		n	3	3	3	3
	STD	9.71754				STD	4.94799	2.31823	4.4884	7.72028	4.61992	STD	5.26085	38.3051	18.9959	14.5834	9.10693		STD	0	49.7893	104.741	198.611	0	54.8246	119.538	143.219		STD	0	22.0331	6.85629	24.0973	0	24.472	13.7464	10.4026		STD	0	11.6358	10.8654	13.4962
	SEM	5.61042				SEM	2.85672	1.33843	2.59138	4.4573	2.66731	SEM	3.03735	22.1154	10.9673	8.41972	5.25789		SEM	0	28.7459	60.4724	114.668	0	31.653	69.0155	82.6874		SEM	0	12.7208	3.95848	13.9126	0	14.1289	7.93648	6.00593		SEM	0	6.71791	6.27312	7.79201
						Student's T test, unpaired, two-sided		Column I vs H	Column J vs H			Student's T test, unpaired, two-sided				Column Q vs N	Column R vs N		Student's T test, unpaired, two-sided		Column V vs U	Column W vs U	Column X vs U		Column Z vs Y	Column AA vs Y	Column AB vs Y		Student's T test, unpaired, two-sided		Column AF vs AE	Column AG vs AE	Column AH vs AE		Column AJ vs AI	Column AK vs AI	Column AL vs AI		Student's T test, unpaired, two-sided		Column AP vs AO	Column AQ vs AP	Column AR vs AP
						P value		8.82179e-06	2.23402e-05	0.0854203	0.00776682	P value		0.291055	0.380422	0.00106832	0.000184783		P value		0.00850399	0.136844	0.0482449		0.0505864	0.306047	0.0494462		P value		0.865549	0.477231	0.797689		0.0768044	0.132845	0.161059		P value		0.00356252	0.00429601	0.0101957

## Sheet: Sup Fig2
Supplementary Fig2b.				Supplementary Fig2d.	% Colocalisation
	LAMP2 / GAPDH (% change)				(data collected across three indpendent experiments)
	AA	noAA 4h			Ctrl	Rap1G12V
exp1	100	81.8344			64.95	51.34
exp2	100	67.2754			48.91	43.19
exp3	100	37.7949			44.29	43.94
					49.83	41.12
					48.15	44.02
					43.44	36.3
					40.16	50.13
					49.2	37.14
					61.06	42.13
					44.34	44.76
					57.38	47.66
					49.67	74.33
					52.62	42.9
					54.65	43.15
					54.88	48.06
					53.22	55.5
						49.02
Average	100	62.3016		Average	51.0469	46.7465
n	3	3		n	16	17
STD	0	22.4371		STD	6.60965	8.6305
SEM	0	12.9541		SEM	1.65241	2.0932
Student's T test, unpaired, two-sided		Column C vs B		Student's T test, unpaired, two-sided		Column G vs F
P value		0.0436711		P value		0.119861

## Sheet: Sup Fig3
	Supplementary Fig3e.						Supplementary Fig3g.							Supplementary Fig3i.
	Peripheral Rab7+ endosomes			Perinucelar Rab7+ endosomes			Peripheral CD63+ endosomes			Perinuclear CD63+ endosomes					Lamp2 / GAPDH (% change)
	(data collected across three indpendent experiments)						(data collected across three indpendent experiments)								EV	EV+Rap1AG12V	Rap1AG12V+Rap1BG12V
	Ctrl	Rap1AB-G12V		Ctrl	Rap1AB-G12V		Rap1AB-WT	Rap1AB-G12V		Rap1AB-WT	Rap1AB-G12V			exp1	100	97.7047	57.1972
	33.6211	1.19825		59.2748	96.1692		18.6065	3.50605		80.0242	71.6413			exp2	100	35.0893	27.8928
	9.31402	15.0086		66.2828	60.2845		4.70216	4.43524		81.3479	82.6138			exp3	100	99.6454	65.2155
	15.9594	1.85266		56.6987	88.787		3.98217	16.6864		74.1637	47.3372
	10.903	10.4335		63.4628	74.2178		8.04596	0		53.2567	81.9708
	42.8641	14.3822		41.8179	62.0592		19.2053	2.54398		45.0332	43.2953
	6.17866	5.71888		62.9756	61.7121		17.9914	1.17648		49.4118	95.1918
	7.92858	5.49903		64.4926	72.4446		39.9826	0.261983		30.0412	97.6048
	13.1724	5.53276		71.978	82.2264		18.8135	9.39361		38.2313	65.8011
	58.6323	31.8833		32.8845	53.463		6.66439	2.59427		62.2294	60.8145
	9.17077	4.08315		71.2631	92.7684		41.8851	0.218244		39.4657	66.8485
	22.9609	0.931252		50.6425	87.7636		12.0845	5.88953		54.4025	79.1578
	20.2493	2.69003		61.9797	62.6777		11.5834	8.12819		77.3645	70.3099
	2.66061	0.10819		71.4796	97.8122		2.13445	12.0903		71.4143	48.052
	4.77541	9.60568		84.0024	69.0613		11.5604	0.219601		81.7617	98.4626
	19.818	2.88612		63.2712	76.1623		26.5952	0		30.4021	95.1637
	20.6537	6.86421		40.7927	71.7651		5.97403	1.02022		67.2356	79.911
	23.4457	11.6069		48.1022	81.2913		28.9573	0		38.093	99.4175
	5.99585	18.6703		72.0692	55.8731		19.876			39.7224
	11.1834	8.99038		64.6626	70.9384		2.06671			84.6487
	42.447	12.1115		39.7733	60.4037		9.50756			64.2288
	19.2271	1.53015		41.3452	86.8387		1.4706			88.9706
	29.1151	96.5907		50.3498	83.5279
	19.0109	3.10771		52.9574	80.4528
	33.6776	4.1752		41.4401	79.5538
	40.4213	10.5235		36.9807	59.6428
	62.7869			23.3387
	32.5966			48.9189
	33.936			43.5024
	25.4143			46.4418
	47.4285			29.9046
Average	24.185	11.4394		53.4362	74.7159	Average	14.8423	4.00965		59.5928	75.5055			Average	100	77.4798	50.1018
n	30	25		30	25	n	21	17		21	17			n	3	3	3
STD	15.9467	19.0807		14.6527	12.9937	STD	11.7439	4.92472		19.3059	18.5368			STD	0	36.7241	19.647
SEM	2.91145	3.81613		2.6752	2.59874	SEM	2.56273	1.19442		4.2129	4.49582			SEM	0	21.2026	11.3432
Student's T test, unpaired, two-sided		Column C vs B			Column E vs F	Student's T test, unpaired, two-sided		Column I vs H			Column L vs K			Student's T test, unpaired, two-sided		Column Q vs P	Column R vs P
P value		0.00930092			6.66185e-07	P value		0.00108975			0.0144063			P value		0.348044	0.0117007

## Sheet: Sup Fig 4
Supplementary Fig4b.	Lysosome abundance (% change)			Supplementary Fig4d	LAMP2 intensity					Supplementary Fig4e	LAMP2 / GAPDH (% change)					Supplementary Fig4g	Lysosome abundance (% change)			EV=empty vector			Supplementary Fig4h	Lamp2 / GAPDH (% change)
	siC	siRap1A+B			(data collected for individual cells across three indpendent experiments)												Relative change - normalized so that control average is 100 %
Exp1	70.2358	207.253			siC + AA	siRap1nr1 + AA	siRap1nr2 + AA				siC	siRap1 nr1	siRap1 nr2				EV + siC	EV + siRap1AB UTR	Rap1AB WT + siRap1AB UTR					Empty vector Ctrl	Rheb
Exp2	124.84	152.649			183.423	298.627	173.201			Exp1	100	139.298	147.015			Exp1	95.4799	176.337	128.347				Exp1	100	73.5542
Exp3	104.924	172.565			287.329	169.615	199.24			Exp2	100	127.009	130.868			Exp2	121.197	209.2	69.7669				Exp2	100	64.6639
					310.7	93.8206	291.158			Exp3	100	144.982				Exp3	95.7193	177.34	127.104				Exp3	100	104.785
					163.313	371.272	329.596			Exp4	100	129.986	162.908			Exp4	87.6041	163.37	149.19				Exp4	100	63.3188
					196.697	329.784	532.397
					201.642	565.915	543.912
					187.916	273.369	304.537
					176.071	215.546	354.747
					197.841	432.874	334.967
					267.511	233.894	380.873
					248.69	530.489	323.994
					170.968	370.213	347.924
					169.898	180.861	288.222
					255.891	372.476	184.004
					236.88	442.997	279.341
					247.569	253.333	385.574
					251.207	158.026	347.596
					264.665	186.663	319.536
					165.482	186.203	199.192
					260.143	278.472	179.898
					267.472	290.688	416.589
					118.937	199.757	290.58
					196.786	209.877	248.382
					137.608	277.744	167.039
					160.033	225.04	282.713
					143.613	218.576	188.197
					144.93	236.915	156.981
					195.026	277.931	252.434
					184.419	211.568	236.142
					164.371	329.85	333.459
					177.625	335.023	294.257
					262.644	237.923	165.815
					160.733	192.855	207.358
					330.698	173.218	195.496
					161.12	289.061	150.019
					284.151	247.866	145.326
					300.714	232.41	142.945
					111.681	202.033	170.427
					289.838	210.055	305.785
					250.504	202.466	200.74
					144.946	147.29	188.613
					187.381	249.698	165.971
					92.3761	132.371	312.937
					96.8676	172.47	183.926
					226.594	216.451	173.452
					192.401	217.368	131.099
					143.699
					192.42
					173.165
					207.547
					128.338
Average	100	177.489		Average	201.421	258.282	261.013			Average	100	135.319	146.93			Average	100	181.562	118.602				Average	100	76.5806
n	3	3		n	51	46	46			n	4	4	3			n	4	4	4				n	4	4
STD	27.6332	27.6332		STD	58.1492	97.5229	97.933			STD	0	8.30056	16.0199			STD	14.6255	19.4931	34.0966				STD	0	19.3439
SEM	15.954	15.954		SEM	8.14251	14.379	14.4394			SEM	0	4.15028	9.24907			SEM	7.31275	9.74654	17.0483				SEM	0	9.67193
Student's T test, unpaired, two-sided		Column C vs B		One-way Anova with Tukey's multiple compairson test		Column R vs Q	Column S vs Q			Student's T test, unpaired, two-sided		Column X vs W	Column Y vs W			Student's T test, unpaired, two-sided		Column AD vs AC	Column AE vs AD				Student's T test, unpaired, two-sided		Column G vs F
P value		0.0264282		P value		0.0039	0.0024			P value		0.000144181	0.00175956			P value		0.000539288	0.0184584				P value		0.0517662

## Sheet: Sup Fig 5
	Supplementary Fig5b.					Supplementary Fig5d.		Relative mRNA expression										Supplementary Fig5e.	RagA / GAPDH		RagC / GAPDH		RagD/GAPDH			Supplementary Fig5f	LC3-II / GAPDH (% change)									Supplementary Fig5g	LC3-II / GAPDH (% change)
		TFEB-nuclear intensity					Gene	siC exp1	siC exp2	siC exp3	siRap#1 exp1	siRap#1 exp2	siRap#1 exp3	siRap#2 exp1	siRap#2 exp2	siRap#2 exp3			siC	siRap1 #1	siC	siRap1 #1	siC	siRap1 #1			siC	siRap1nr1	siC CQ 1h	siRap1 nr 1 CQ 1h	siC noAA 1h	siRap1 nr1 noAA 1h	siC noAA CQ 1h	siRap1 nr1 noAA CQ 1h		Rap1 cDNA: (EV=Empty vector Ctrl)	EV	WT	G12V	EV noAA 1h	WT noAA 1h	G12V noAA 1h	EV CQ 1h	WT CQ 1h	G12V CQ 1h	WTnoAA CQ 1h	G12V noAA CQ 1h
		siC + TFEB-EGFP +AA	siRap1 + TFEB-EGFP +AA	siC + TFEB-EGFP -AA			CTSA	0.446945	0.34921	0.262483	0.293435	0.30526	0.366223	0.25962	0.345531	0.371294		exp1	100	76.1135	100	100.129	100	150.798		Exp1	100	59.8285	353.421	259.384	218.788	180.757	907.903	724.273		Exp1	100	129.449	188.303	302.807	285.549	250.619	845.683	554.149	682.481	722.309	537.613
	exp1	676.78	660.916	2129.44			LAMP1	0.362529	0.296689	0.473414	0.248376	0.300726	0.257051	0.389095	0.402585	0.269535		exp2	100	91.6631	100	86.6109	100	103.524		Exp2	100	159.141	235.146	259.803	95.0322	131.014	136.058	181.356		Exp2	100	72.2957	98.0842	144.177	215.979	197.033	387.03	154.929	220.822	298.11	285.258
	exp2	629.222	613.547	1438.62			GALNS	0.328617	0.305398	0.135928	0.279109	0.285639	0.408921	0.392274	0.408963	0.455151		exp3	100	128.046	100	92.422	100	123.668		Exp3	100	81.7921	286.74	271.884	120.508	90.3996	393.607	273.328		Exp3	100	86.6977	135.521	159.777	353.28	363.101		954.524	858.265	1185.95	1566.58
	exp3	601.655	1007.57	1696.54			HEXA1	0.335454	0.350011	0.260531	0.337858	0.276778	0.327693	0.326688	0.373211	0.411776										Exp4	100	107.069			189.753	143.085				Exp4	100	62.1636	194.609	190.04	289.242	237.79	1081.64	778.976	853.125	1287.78	1018.06
							RRAGD	0.334328	0.360363	0.325291	0.186688	0.368843	0.295345	0.478984	0.270794	0.379364										Exp5	100	93.0644			148.641	95.201
																										Exp6	100	131.001
																										Exp7	100				211.869	143.403
								Average	Average	Average	STD	STD	STD	SEM	SEM	SEM
	Average	635.886	760.678	1754.87				siRNA Ctrl	siRNA Rap1#1	siRNA Rap1#2	siRNA Ctrl	siRNA Rap1#1	siRNA Rap1#2	siRNA Ctrl	siRNA Rap1#1	siRNA Rap1#2		Average	100	98.6077	100	93.054	100	125.997		Average	100	105.316	291.769	263.69	164.099	130.643	479.189	392.986		Average	100	87.6516	154.129	199.2	286.013	262.136	771.45	610.645	653.673	873.538	851.877
	n	3	3	3			CTSA	0.352879	0.321639	0.325482	0.0922855	0.0390608	0.0584741	0.0532811	0.0225518	0.03376		n	3	3	3	3	3	3		n	7	6	3	3	6	6	3	3		n	4	4	4	4	4	4	3	4	4	4	4
	STD	38.0031	215.124	349.085			LAMP1	0.377544	0.268718	0.353738	0.089314	0.0280576	0.0732333	0.0515655	0.0161991	0.0422813		STD	0	26.6538	0	6.78129	0	23.7227		STD	0	35.5878	59.2976	7.0993	50.6762	33.7784	392.975	290.565		STD	0	29.6278	45.8032	71.6473	56.0959	71.0814	353.203	345.184	299.905	455.774	565.166
	SEM	21.9411	124.202	201.544			GALNS	0.256648	0.324556	0.418796	0.105189	0.073135	0.0325712	0.0607308	0.0422245	0.018805		SEM	0	15.3886	0	3.91518	0	13.6963		SEM	0	14.5287	34.2355	4.09878	20.6885	13.79	226.884	167.758		SEM	0	14.8139	22.9016	35.8237	28.048	35.5407	203.922	172.592	149.952	227.887	282.583
	Student's T test, unpaired, two-sided		Column D vs C	Column E vs C			HEXA1	0.315332	0.31411	0.370558	0.0480135	0.0327274	0.0426059	0.0277206	0.0188952	0.0245985		Student's T test, unpaired, two-sided		Column U vs T		Column W vs V		Column Y vs X		Student's T test, unpaired, two-sided		Column AC vs AB		Column AE vs AD	Column AF vs AB	Column AG vs AF		Column AI vs AH		Student's T test, unpaired, two-sided		Column AM vs AL	Column AN vs AM	Column AO vs AL	Column AP vs AO	Column AQ vs AP	Column AR vs AL	Column AS vs AR	Column AT vs AS		Column AV vs AU
	P value		0.378462	0.00526074			RRAGD	0.339994	0.283625	0.376381	0.0182096	0.0916413	0.104127	0.0105133	0.0529091	0.0601178		P value		0.932257		0.150714		0.130525		P value		0.698075		0.461143	0.0062283	0.208154		0.775222		P value		0.436443	0.0506573	0.0324603	0.104988	0.616859	0.0110094	0.57202	0.856925		0.954357
							Student's T test, unpaired, two-sided		Column I:K to L:N	Column I:K to O:Q
							CTSA	P value	0.617888	0.686432
							LAMP1	P value	0.11435	0.739133
							GALNS	P value	0.410522	0.0632733
							HEXA1	P value	0.97268	0.210437
							RRAGD	P value	0.355028	0.58314
[truncated: 5 more columns]

[truncated: 8 more sheets: Sup Fig6, Sup Fig7, Sup Fig8, Sup Fig9, Sup Fig10, Sup Fig11, Sup Fig12, Sup Fig13]
